# Supplementary material for: Deciphering the Metabolic Changes Associated with Diapause Syndrome and Cold Acclimation in the Two-Spotted Spider Mite Tetranychus urticae
Source: PLoS One. 2013 Jan 17;8(1):e54025. doi: 10.1371/journal.pone.0054025 (PMC3547965; doi:10.1371/journal.pone.0054025)
Supplement: Table S1 — List of metabolites identified in females of Tretranychus urticae by GC/MS. Metabolites were classified according to eight categories: amino acids, polyols, sugars, intermediates of the citric acid cycle, other metabolites, non-quantified metabolites, internal standard and metabolites not found in any treatment. Non-quantified metabolites: the metabolites were detected but their concentrations were below the quantification limit (<QL) of the GC-MS. The minimal QL above which the metabolites can be accurately quantified is given in µM for each compound. Minimum and maximum concentrations (nmoles/mg fresh mass) detected among all treatments are also shown. (XLS) [file pone.0054025.s002.xls]

## Sheet: Sheet1
Table S1: List of metabolites identified in females of Tretranychus urticae by GC/MS. Metabolites were classified according to eight categories: amino acids, polyols, sugars, intermediates of the citric acid cycle, other metabolites, non-quantified metabolites, internal standard and metabolites not found in any treatment
Non-quantified metabolites: the metabolites were detected but their concentrations were below the quantification limit (<QL) of the GC-MS. The minimal QL above which the metabolites can be accurately quantified is given in µM for each compound.
Minimum and maximum concentrations (nmoles / mg fresh mass) detected among all treatments are also shown.
Metabolites	Minimum and maximum metabolite concentrations (nmoles /mg fresh mass)
Amino acids
Alanine	0.17 - 0.20
Glutamate	4.11 - 23.66
Glycine	1.89 - 12.88
Isoleucine	0.25 - 4.88
Leucine	0.37 - 12.95
Ornithine	0.36 - 1.76
Phenylalanine	1.23 - 9.27
Proline	0.32 - 9.57
Serine	3.42 - 15.76
Threonine	0.69 - 8.02
Tryptophane	1.17 - 4.66
Valine	0.35 - 9.04
Polyols
Adonitol	0.24 - 0.39
Arabitol	0.46 - 1.47
Galactitol	0.15 - 0.42
Glycerol	0.20 - 2.20
Glycerol 3 Phosphate	1.19 - 9.90
Inositol	0.45 - 1.88
Mannitol	0.14 - 4.95
Sorbitol	0.48 - 5.88
Xylitol	0.16 - 0.41
Sugars
Fructose	0.72 - 5.42
Fructose 6 Phosphate	0.27 - 1.17
Galactose	0.15 - 0.42
Glucose	17.83 - 70.75
Glucose 6 Phosphate	0.29 - 0.67
Maltose	0.20 - 1.18
Mannose	0.48 - 1.94
Ribose	0.39 - 2.86
Intermediates of the citric acid cycle
Citrate	0.94 - 8.65
Fumarate	2.55 - 5.15
Malate	1.46 - 14.58
Other Metabolites
Cadaverine	0.02 - 0.25
Ethanolamine	0.58 - 2.65
Gluconolactone	0.16 - 6.66
Glycerate	0.15 - 0.52
Phosphoric Acid	0.81 - 4.31
Putrescine	0.25 - 1.39
Quinate	0.13 - 0.34
Triethanolamine	0.14 - 0.38
Non-quantified metabolites
Dopamine	< QL (5 µM), S/N < 10
Erythritol	< QL (1 µM)
Galacturonic acid	< QL (5 µM), S/N < 10
Gentobiose	< QL
Saccharose	< QL (5 µM), S/N < 10
Succinate	< QL (20 µM)
Trehalose	< QL (5 µM), S/N < 10
Internal standard
Arabinose
Metabolites not found in any treatment
Citrulline	NF
Glutamine	NF
Lactose	NF
Maltose	NF
Melezitose	NF
Melibiose	NF
Raffinose	NF
Spermine	NF
Urate	NF
Xylose	NF
